# Supplementary material for: Uptake of Front-of-Package Nutrition Labeling Scheme after 5 Years of Adoption in Thailand: An Analysis of New Launched Pre-Packaged Food and Beverages Products
Source: Nutrients. 2023 Jul 12;15(14):3116. doi: 10.3390/nu15143116 (PMC10385136; doi:10.3390/nu15143116)
Supplement: Supplementary file 1 [file nutrients-15-03116-s001.zip]

Archive with 1 entries (1 files):
- nutrients-2466067-supplementary.pdf
